# Supplementary material for: Notch2-mediated plasticity between marginal zone and follicular B cells
Source: Nat Commun. 2021 Feb 17;12:1111. doi: 10.1038/s41467-021-21359-1 (PMC7889629; doi:10.1038/s41467-021-21359-1)
Supplement: Supplementary file 4 — Source Data [file 41467_2021_21359_MOESM4_ESM.xlsx]

## Sheet: Fig 1C
	days	3	7	14	30			Figure 1c
		1	3.43	1.95	1.8
		1	4.11	5.11	2.1
		1.45	1.91	2.62	4.99
		0.99	2.59	7.97
			3.38	6.47
			3.05	4.09
				2.74
				4.66
				1.87
	mean	1.11	3.07833	4.16444	2.96333
	SD	0.226716	0.759379	2.1073	1.76154
	STATISTICS
	ordinary one-way ANOVA
	Tukey's multiple comparisons test
		*	p=0.0223

## Sheet: Fig 1E
							Figure 1e				Figure 1d
	days	3	7	14	30
		25.4	33.9	79	90
		21.8	38.1	85	91
		10.7	45.6	75	94.6
			43.8	80
			53.6	76
			46	81.1
				79.9
				85.2
				76.1
	mean	19.3	43.5	79.7	91.8667
	SD	7.66225	6.84222	3.70236	2.41937
	Numbers in red represent percentages in Figure 1d
	STATISTICS
	ordinary one-way ANOVA
	Tukey's multiple comparisons test
		3 vs 7		****	p=	3.02939e-05		3.02939e-05
		7 vs 14		****	p=	1.62e-09		1.62e-09
		14 vs 30		*	p=	0.0143577		0.0143577

## Sheet: Fig 1G
		reporter-			mean	SD		p=		Figure 1g
	N2IC/creERT2het	4.66	1.99	2.84	3.16333	1.36405		0.0506
	N2IC/creERT2hom	8.65	3.99	2.78	5.14	3.09937		0.0128
	CAR/creERT2hom	6.06	1.69		3.875	3.09006
		reporter+
	N2IC/creERT2het	12.9	5.98	7.51	8.79667	3.635
	N2IC/creERT2hom	20.2	14.2	10.5	14.9667	4.89524
	CAR/creERT2hom	5.1	0.56		2.83	3.21026
	STATISTICS
	within each genotype
	paired t-tests
	two-tailed
	(each analysed mouse has a reporter negative
	as well as a positive B cell fraction)

## Sheet: Fig 1H
		hCD2- FoB			mean	SD		Figure 1h
	N2IC/creERT2het	1.83	1.33	2.3	1.82	0.485077
		hCD2- MZB
	N2IC/creERT2het	8.1	8.55	9.98	8.87667	0.981648
		hCD2+
	N2IC/creERT2het	3.72	7.62	12.6	7.98	4.45093
	STATISTICS
	within each genotype
	paired t-tests
	two-tailed
	(each analysed mouse has a reporter negative
	as well as a positive B cell fraction)
	FoB vs MZB		**	p=	0.0034

## Sheet: Fig 3D
		UI				mean	SD		Figure 3c
	control	0.17	0.24	0.28	0.15	0.21	0.060553
	N2IC/creERT2 w/o TAM	0.06	0.17	0.046	0.09	0.0915	0.0554587
	N2IC/creERT2 + TAM	0.11	0.3	0.22	0.22	0.2125	0.0780491
		LPS
	control	1.83	2.63	0.42	3.17	2.0125	1.19589
	N2IC/creERT2 w/o TAM	0.2	0.15	0.18	0.23	0.19	0.033665
	N2IC/creERT2 + TAM	1.32	0.89	0.75	2.23	1.2975	0.667302
	Numbers in red represent percentages in Figure 3c
	Figure 3d
	STATISTICS
	2way ANOVA
	Sidak´s multiple comparisons test
	ctrl UI vs LPS		***	p=	0.0008		0.0008
	N2IC w/o UI vs LPS		ns	p=	0.9928		0.9928
	N2IC +TAM UI vs LPS		*	p=	0.0403		0.0403

## Sheet: Fig 3F
		gating IRF4+ IgM+								Figure 3f
		UI				mean	SD
		exp. 1		exp. 2
	control	0.089	0.13	0.23	0.35	0.19975	0.116363
	N2IC/creERT2 w/o TAM	0.033	0.065	0.17	0.21	0.1195	0.0840496															STATISTICS
	N2IC/creERT2 + TAM	0.18	0.4	0.3		0.293333	0.110151
																						2way ANOVA
		LPS																				Sidak´s multiple comparisons test
		exp. 1		exp. 2
	control	2.52	2.5	1.4	3.04	2.365	0.690193
	N2IC/creERT2 w/o TAM	0.24	0.18	0.3	0.17	0.2225	0.060208
	N2IC/creERT2 + TAM	1.57	2.43	3.69		2.56333	1.06627
		Numbers in red represent percentages in Figure 3F
		FACS machine problems while measurement of this sample and the following: too few cells (~600)
		gating IgM+ IgG1-								Figure 3f
		UI				mean	SD
		exp. 1		exp. 2
	control	0.18	0.24	0.39	0.54	0.3375	0.161323
	N2IC/creERT2 w/o TAM	0.067	0.16	0.25	0.18	0.16425	0.075447															STATISTICS
	N2IC/creERT2 + TAM	0.31	0.93	0.35		0.53	0.346987
																						2way ANOVA
		LPS																				Sidak´s multiple comparisons test
		exp. 1		exp. 2
	control	3.5	3.09	2.19	4.48	3.315	0.950035
	N2IC/creERT2 w/o TAM	0.33	0.21	0.35	0.3	0.2975	0.0618466
	N2IC/creERT2 + TAM	2.07	2.94	4.64		3.21667	1.30715
		Numbers in red represent percentages in Figure 3F
		FACS machine problems while measurement of this sample and the following: too few cells (~600)

## Sheet: Fig 6B
		CD45.2	CD45.1
			day 1	day 4	day 9	day 14
		5.03	0	2.64	1.77	5.59
		5.86	0	2.36	2.04	4.93
		4.66	0	1.92		3.86
		3.75	0	1.48		5.03
		5.1				4.08
		4.01
		6.6
		8.33
		9.2
		8.98
		5.7
		5.16
		8.18
		6.87
		7.36
	mean	6.31933	0	2.1	1.905	4.698
	SD	1.77528	0	0.508593	0.190919	0.714822
									STATISTICS
									ordinary one-way ANOVA
		Numbers in red represent percentages in Figure 6b							Tukey's multiple comparisons test (only within CD45.1 fractions)
	Figure 6b

## Sheet: Fig 6C
		CD45.2	CD45.1					Figure 6c							Figure 6a
			day 1	day 4	day 9	day 14
		10.3	0.2	3.92	3.05	7.98
		8.1	0.051	2.47	3.67	10.8
		4.61	0	4.89		6.42
		5.37	0	3.49		6.16
		6.27				6.49
		5.42				5.76
		4.25				5.35
		9.12
		10.5
		8.85
		8.82
		5.72
		5.36
		9.04
		7.65						STATISTICS
		8.42
		9.97						ordinary one-way ANOVA
		7.16						Tukey's multiple comparisons test (only within CD45.1 fractions)
		7.21
	mean	7.48105	0.06275	3.6925	3.36	6.99429		d1 vs d4		*	p=	0.0111337		0.0111337
	SD	1.9715	0.0946058	1.00354	0.438406	1.86915		d1 vs d14		****	p=	1.023e-05		1.023e-05
								d4 vs d14		**	p=	0.00929857		0.00929857
								d9 vs d14		*	p=	0.0248744		0.0248744
		Numbers in red represent percentages in Figure 6a

## Sheet: Fig 7A
	% CD21+ IgM+ cells						STATISTICS
							ordinary one-way ANOVA
	CD45.2	day 1	day 4	day 9	day 14		Tukey's multiple comparisons test (only within CD45.1 fractions)
		4.71	4.29	11.3	5.34										Figure 7a
		5.7	3.51	12.5	5.44
		4.62	10.7		8.77
		4.23	7.82		9.66
					9.58
	mean	4.815	6.58	11.9	7.758
	SD	0.6257	3.32571	0.848528	2.18982
	CD45.1	day 1	day 4	day 9	day 14
		1.02	4.73	4.43	6.53
		0.99	4.29	5.53	6.44
		1.08	5.74		8.55
		1.29	5.17		8.5
					5.56
	mean	1.095	4.9825	4.98	7.116			red circles represent percentages in Figure 7a
	SD	0.135277	0.619751	0.777817	1.34102
	Numbers in red represent percentages in Figure 7a

## Sheet: SFig 2A
	weeks	% hCD2pos cells				mean	SD
	0	0				0
	1	8.71	5.93	11.4		8.68	2.73512
	2	25.5	30.5	24.1	25	26.275	2.87562
	3
	4	15.4	16.7	18.7		16.9333	1.66233
	5
	6
	7
	8	7.82	11.7			9.76	2.74357
	9
	10
	11
	12	5.5	2.46			3.98	2.1496

[truncated: 4 more sheets: SFig 2D, SFig 3C, SFig 6C, SFig 7]
